# Supplementary material for: Molecular basis of SAP05-mediated ubiquitin-independent proteasomal degradation of transcription factors
Source: Nat Commun. 2024 Feb 8;15:1170. doi: 10.1038/s41467-024-45521-7 (PMC10850148; doi:10.1038/s41467-024-45521-7)
Supplement: Supplementary file 4 — Source data [file 41467_2024_45521_MOESM4_ESM.xlsx]

## Sheet: Fig. 4a
Fig.4a	anti-GST and anti-His

## Sheet: Figure. 4b
Fig.4b	anti-GST and anti-His

## Sheet: Figure. 4c
Fig.4c	anti-GST and anti-His

## Sheet: Figure. 4d
Fig.4d	anti-GST and anti-His

## Sheet: Figure. 4e
Fig.4e	anti-GST and anti-His

## Sheet: Figure. 4f
Fig.4f	protein percentage (%)
	AtSPL5-WT			OY-M SAP05-W85A			AtSPL5-Q105A			OY-M SAP05-D106A			AtSPL5-R121A
0h	100	100	100	100	100	100	100	100	100	100	100	100	100	100	100
2h	67.2	81.5	86.2	104.9	80.4	84.7	101.7	80.4	94.9	95.3	117.1	81.3	108.5	78.3	88.7
4h	47.8	57.3	50.3	101.3	67.6	101.1	82.9	113.6	94.4	89.1	92.2	76.6	100.2	93.3	93.7
6h	32.4	44.6	38.1	93.5	68.9	85	74.1	87.6	98.5	98.3	96.8	90.5	104.1	82.5	84.5
8h	22.5	25	8.8	98	54.1	59.7	77.2	91.1	98.6	87.1	104.5	80.3	94.7	79.3	76.8

## Sheet: Figure. 5e
Fig.5e	anti-GST and anti-His

## Sheet: Figure. 5f
Fig.5f	anti-GST and anti-His

## Sheet: Figure. 5g
Fig.5g	protein percentage (%)
	WBDLa SAP05 WT			WBDLa SAP05 K70T/M86I
0h	100	100	100	100	100	100
2h	101.9	92.4	91.1	89.6	89.7	78.5
4h	102.2	86.5	87.8	78.5	79.9	66.8
6h	93.9	86.4	100.5	72.7	68.7	52.8
8h	96.7	90.1	92.8	51.3	49.9	37.7

## Sheet: Figure. 5k
Fig.5k	anti-GST and anti-His

[truncated: 29 more sheets: Figure. 5l, Figure. 5m, Fig.6d, Fig.6g, Figure. 6h, Figure. 6i, Figure. 6j, Supplementary Fig. 1a, Supplementary Fig. 4a , Supplementary Fig. 4b, Supplementary Fig. 4c, Supplementary Fig. 4d, Supplementary Fig. 4e, Supplementary Fig. 5a, Supplementary Fig. 5b, Supplementary Fig. 5c, Supplementary Fig. 5d, Supplementary Fig. 5e, Supplementary Fig. 5f, Supplementary Fig. 5g …]
